# Supplementary material for: Characterization and Bioactive Potential of Secondary Metabolites Isolated from Piper sarmentosum Roxb
Source: Int J Mol Sci. 2023 Jan 10;24(2):1328. doi: 10.3390/ijms24021328 (PMC9862425; doi:10.3390/ijms24021328)
Supplement: Supplementary file 1 [file ijms-24-01328-s001.zip]

Archive with 1 entries (1 files):
- ijms-2101665-supplementary.pdf
